# Supplementary material for: Conversion of the Sensor Kinase DcuS to the Fumarate Sensitive State by Interaction of the Bifunctional Transporter DctA at the TM2/PASC-Linker Region
Source: Microorganisms. 2021 Jun 28;9(7):1397. doi: 10.3390/microorganisms9071397 (PMC8307970; doi:10.3390/microorganisms9071397)
Supplement: Supplementary file 1 [file microorganisms-09-01397-s001.zip]

Archive with 1 entries (1 files):
- microorganisms-1238770-supplementary.pdf
